# Supplementary material for: Regulation of Stemness by NR1D2 in Colorectal Cancer
Source: Biomedicines. 2025 Jun 18;13(6):1500. doi: 10.3390/biomedicines13061500 (PMC12191377; doi:10.3390/biomedicines13061500)
Supplement: Supplementary file 1 [file biomedicines-13-01500-s001.zip]

Archive with 1 entries (1 files):
- biomedicines-3656851-supplementary.pdf
